# Supplementary material for: Self-Reported Moderate-to-Vigorous Physical Activity: Its Association with Health-Related Quality of Life in a Large Cohort of People with Chronic Diseases
Source: Healthcare (Basel). 2023 Nov 28;11(23):3057. doi: 10.3390/healthcare11233057 (PMC10706350; doi:10.3390/healthcare11233057)
Supplement: Supplementary file 1 [file healthcare-11-03057-s001.zip]

Archive with 1 entries (1 files):
- healthcare-2633695-supplementary.pdf
